# Supplementary material for: Enhanced NH3 Sensing Performance of Mo Cluster-MoS2 Nanocomposite Thin Films via the Sulfurization of Mo6 Cluster Iodides Precursor
Source: Nanomaterials (Basel). 2023 Jan 24;13(3):478. doi: 10.3390/nano13030478 (PMC9921185; doi:10.3390/nano13030478)
Supplement: Supplementary file 1 [file nanomaterials-13-00478-s001.zip]

Archive with 1 entries (1 files):
- nanomaterials-2099572-supplementary.pdf
